# Supplementary material for: Barley (Hordeum vulgare) in the Okhotsk culture (5th–10th century AD) of northern Japan and the role of cultivated plants in hunter–gatherer economies
Source: PLoS One. 2017 Mar 29;12(3):e0174397. doi: 10.1371/journal.pone.0174397 (PMC5371317; doi:10.1371/journal.pone.0174397)
Supplement: S1 Table — (XLS) [file pone.0174397.s001.xls]

## Sheet: S1
Sample ID	Layer unit	Volume (litre)	Hordeum vulgare var. nudum	Hordeum/Triticum type	Phellodendron amurense	Toxicodendron sp.	Vitis sp.	Actinidia sp.	Malva sp.	Polygonum sp.	Chenopodium album	Cyperus sp.	Rumex sp.	Poaceae	Caryophyllaceae	Amaranthaceae	Ranunculaceae	Sambucus sp.	Galium sp.	Rosaceae	Rubus sp.	cf. Rosa	Asteraceae	Setaria (wild)	Unidentifiable seed fragments	Unidentified seed
F2013-065	IIIa	14		1						4	16														1	1
F2013-071	IIIa	13		1	1					1	3															1
F2013-075	IIIa	13	1	1
F2013-081	IIIa	15	2			1		1			1															1
F2013-097	IIIa	15	3	1	6	8	1	6	1		1	2	2													3
F2013-137	IIIa	20	1		1			1		1
F2014-007	IIIa	11	1
F2013-129	IIIb	14	2	1								1
F2013-135	IIIb	10	11	8	1	20		4				1													3	3
F2013-145	IIIb	13	13	5		47	3	9		7	8		3													11
F2013-147	IIIb	11	24	3	15	66	67	82	2	6	4									2	1		1	1	12	16
F2013-153	IIIb	10	16	3	4	12	1	5		2	3	1		1			1	1	1							3
F2014-005	IIIb	12.5	2	1
F2014-009	IIIb	10	4	6		38		2																		2
F2014-059	IIIb	12	1
F2013-095	IIIc	15	5	3	1	12	2																		2	1
F2013-139	IIIc	15	16	8		1				1															1	3
F2013-141	IIIc	15	15	9		3	1	5		1	5														1	1
F2013-155	IIIc	16	12	5			1	1		1	4															3
F2013-161	IIIc	10	14	6	1	6	1	2			5				1	2										8
F2013-163	IIIc	15	1	1		3						2
F2014-011	IIIc	12	57	5		8			5			2									1	1			4	9
F2014-019	IIId	12	19	9		1				1	1										1				3
F2014-113	IIId	12	10	6		39				1
F2014-037	IIIe	8	3	2																						1
Sum		323.5	233	85	30	265	77	118	8	26	51	9	5	1	1	2	1	1	1	2	3	1	1	1	27	67
