# Supplementary material for: Barley (Hordeum vulgare) in the Okhotsk culture (5th–10th century AD) of northern Japan and the role of cultivated plants in hunter–gatherer economies
Source: PLoS One. 2017 Mar 29;12(3):e0174397. doi: 10.1371/journal.pone.0174397 (PMC5371317; doi:10.1371/journal.pone.0174397)
Supplement: S2 Table — (XLS) [file pone.0174397.s002.xls]

## Sheet: S2
Sample ID	Layer unit	Length (mm)	Width (mm)	Thickness (mm)	Weight (mg)	Length/Width	Length/Thickness
F2013-081	IIIa	3.1	2.4	1.9	3.2	1.28	1.63
F2013-075	IIIa	4.6	3.2	2.6	8.3	1.45	1.77
F2014-005	IIIa	3.6	2.5	2.1	3.8	1.45	1.71
F2013-145	IIIb	3.4	2.5	1.9	2.5	1.39	1.79
F2013-145	IIIb	4.5	3.8	2.5	10	1.18	1.8
F2013-145	IIIb	3.7	2.9	2.2	4.2	1.25	1.68
F2013-145	IIIb	3.5	3.3	2.5	6.4	1.08	1.4
F2013-145	IIIb	4.5	3.3	2.5	5.9	1.37	1.8
F2013-145	IIIb	3.8	2.8	2.1	4.9	1.34	1.81
F2013-145	IIIb	4.6	3.1	2.6	5.3	1.51	1.77
F2013-145	IIIb	4.7	3.7	2.7	8.3	1.26	1.74
F2013-145	IIIb	4	2.5	2	5.4	1.61	2
F2013-145	IIIb	3.7	2.6	2.2	5.4	1.42	1.68
F2013-145	IIIb	3.8	3.2	2.5	7.4	1.18	1.52
F2013-145	IIIb	3.5	2.9	2.2	4.8	1.2	1.59
F2013-145	IIIb	3.6	2.2	1.8	3.1	1.68	2
F2013-147	IIIb	4.6	3.3	2.6	7.1	1.39	1.77
F2013-147	IIIb	4.1	3	2.2	5.8	1.39	1.86
F2013-147	IIIb	3.6	2.6	2.2	4	1.4	1.64
F2013-147	IIIb	3.9	2.8	2.2	6	1.4	1.77
F2013-147	IIIb	4.3	2.9	1.9	5.4	1.5	2.26
F2013-147	IIIb	4	3.2	2.5	7.5	1.25	1.6
F2013-147	IIIb	4.2	3	2.2	6.2	1.39	1.91
F2013-147	IIIb	4.1	2.7	1.8	4.3	1.51	2.28
F2013-147	IIIb	3.8	2.8	2.3	4.4	1.38	1.65
F2013-147	IIIb	3.6	2.6	2.2	3.6	1.39	1.64
F2013-147	IIIb	4.5	3.1	2.5	5.9	1.48	1.8
F2013-147	IIIb	3.3	2.4	2.1	3.4	1.34	1.57
F2013-147	IIIb	3.4	2.3	1.6	2.1	1.47	2.13
F2013-147	IIIb	4.2	2.8	1.6	3.6	1.49	2.63
F2013-147	IIIb	3.7	2.7	2.4	5.2	1.37	1.54
F2013-147	IIIb	3.2	2.4	2.1	2.5	1.31	1.52
F2013-147	IIIb	4.9	3.2	2.7	6.7	1.54	1.81
F2013-147	IIIb	2.9	2.2	1.8	1.6	1.36	1.61
F2013-147	IIIb	3.6	2.2	2.1	4.4	1.63	1.71
F2013-153	IIIb	4.7	3.6	3.3	9.2	1.3	1.42
F2013-153	IIIb	3.9	3	2.2	7.4	1.29	1.77
F2013-153	IIIb	4.2	3.3	2.4	9.1	1.29	1.75
F2013-153	IIIb	4.2	3.1	2.6	8.3	1.36	1.62
F2013-153	IIIb	4	3.6	2.6	7	1.11	1.54
F2013-153	IIIb	4.9	3.4	2.6	7.5	1.44	1.88
F2014-009	IIIb	3.9	3.2	2.2	5.2	1.23	1.77
F2014-009	IIIb	3.5	2.4	2	2.7	1.46	1.75
F2013-095	IIIc	3.1	2.6	2	3.2	1.18	1.55
F2013-097	IIIc	4.7	3.3	2.5	7.9	1.43	1.88
F2013-139	IIIc	4.3	3.4	2.3	5.8	1.27	1.87
F2013-139	IIIc	4.1	2.8	2.2	5.7	1.45	1.86
F2013-139	IIIc	4.2	2.6	2.3	4.5	1.62	1.83
F2013-139	IIIc	3.6	2.5	2.2	4.8	1.43	1.64
F2013-141	IIIc	4.8	3.2	2.7	7.2	1.49	1.78
F2013-141	IIIc	4.6	3.8	2.7	9.5	1.23	1.7
F2013-141	IIIc	4.1	3.5	2.7	8.5	1.17	1.52
F2013-141	IIIc	4.2	3.1	2.5	7	1.36	1.68
F2013-155	IIIc	5.4	3.3	2.3	9.6	1.61	2.35
F2013-155	IIIc	4.8	3.1	2.7	8.6	1.54	1.78
F2013-155	IIIc	5.1	3.5	2.8	7.8	1.48	1.82
F2013-161	IIIc	3.6	2.2	1.7	2.5	1.6	2.12
F2013-161	IIIc	4.8	2.4	2	4.4	2	2.4
F2013-161	IIIc	4.2	3.2	3	9.1	1.3	1.4
F2013-163	IIIc	4.8	3.2	2.7	7	1.48	1.78
F2014-011	IIIc	4.6	3.2	2.3	8.2	1.47	2
F2014-011	IIIc	4.2	3.1	2.2	5.5	1.36	1.91
F2014-011	IIIc	3.8	2.9	2.7	4.4	1.3	1.41
F2014-011	IIIc	3.3	2.4	1.7	2.7	1.41	1.94
F2014-011	IIIc	4.5	3.7	2.4	8.6	1.23	1.88
F2014-011	IIIc	4.7	3.2	2.3	6.5	1.48	2.04
F2014-011	IIIc	4.7	3.6	2.8	6.2	1.31	1.68
F2014-011	IIIc	4.8	3.5	2.6	8.1	1.36	1.85
F2014-011	IIIc	4.7	3.5	2.5	8.1	1.34	1.88
F2014-011	IIIc	3.6	3.2	2.4	6.5	1.12	1.5
F2014-011	IIIc	4.3	3	2.6	6	1.44	1.65
F2014-011	IIIc	4.1	2.9	2.2	5.1	1.41	1.86
F2014-011	IIIc	3.9	3.2	2.3	6.5	1.2	1.7
F2014-011	IIIc	3.6	2.9	2	3.3	1.27	1.8
F2014-011	IIIc	3.6	2.6	2.2	4.7	1.35	1.64
F2014-011	IIIc	4.2	3.4	2.6	5.9	1.23	1.62
F2014-011	IIIc	4.1	3	2.3	3.3	1.37	1.78
F2014-011	IIIc	3.7	2.7	2	4.5	1.38	1.85
F2014-019	IIId	4.3	3	2.5	7	1.42	1.72
F2014-019	IIId	5.8	3.5	2.7	11.3	1.66	2.15
F2014-019	IIId	4.1	3.1	2.7	5.2	1.34	1.52
F2014-019	IIId	4.3	2.8	2.5	4.7	1.52	1.72
F2014-113	IIId/IV	4.9	3.4	2.7	8.8	1.44	1.81
F2014-113	IIId/IV	4.9	3.2	2.1	6.7	1.53	2.33
F2014-113	IIId/IV	3.9	2.6	1.9	4.1	1.51	2.05
F2014-113	IIId/IV	4.1	3	2.5	7.4	1.36	1.64
F2014-037	IIIe	4	2.6	2	4.3	1.55	2
Average:		4.13	2.98	2.32	5.88	1.39	1.79
Median:		4.1	3	2.3	5.8	1.39	1.77
