# Supplementary material for: Barley (Hordeum vulgare) in the Okhotsk culture (5th–10th century AD) of northern Japan and the role of cultivated plants in hunter–gatherer economies
Source: PLoS One. 2017 Mar 29;12(3):e0174397. doi: 10.1371/journal.pone.0174397 (PMC5371317; doi:10.1371/journal.pone.0174397)
Supplement: S3 Table — (XLS) [file pone.0174397.s003.xls]

## Sheet: Okhotsk
Site name, location, reference	Number in Fig 1	14C ages*	Calendar age (OxCal v4.2.3, 1σ, this study)	Time period	No. of seeds	Length (mm)	Width (mm)	Thickness (mm)	Length/width		References:
Kawanishi, Yubetsu City, [1]	30	1300±60 yr BP [3]	660-769 cal yr AD	(mid 7th-late8th century AD)‡	11	4.2	2.7	2.5	1.56		1. Yamada G. Two types of barley during the Satsumon Culture period. In: The Establishment of Ainu Culture. Sapporo: Hokkaido Publication Design Center; 2004. p. 133-142 (in Japanese).
Oumu, Oumu City, [1]	29	1540±40 yr BP [3]	428-573 cal yr AD	(early 5th-late 6th century AD)‡	2	4.54	3.5	2.6	1.3		2. Yamada G, Tsubakisaka A. Propagation of cultivated plants from the continent. In: Final Report on the Research Project of the Historical and Cultural Exchange of the North. Sapporo: Hokkaido Historical Museum; 1995. p. 107–134 (in Japanese).
Futatsuiwa, Abashiri City, [2]	31	1270±60 yr BP [3]	664-852 cal yr AD	(mid 7th-mid 9th century AD)‡	15	4.6	3.2	2.6	1.44		3. Yamada G. Cereals of the Okhotsk Culture. Sapporo: History Museum of Hokkaido; 1995 (in Japanese).
						4.1	3.2	2.4	1.28		* Radiocarbon ages derived from dating single naked barley seeds.
						3.8	2.8	2.5	1.36		‡ Derived from 1σ range calendar ages (this study, see column D)
						4.1	2.8	2.2	1.46
						4.2	2.5	2.2	1.68
						4.7	2.8	2.5	1.68
						3.8	2.6	1.9	1.46
						4.5	3	2.4	1.5
						3.7	2.6	2	1.42
						4.7	3	2.6	1.57
						4.5	3.2	2.3	1.41
						4.4	3.2	2.5	1.38
						4.5	3	2.3	1.5
						4.6	3	2.5	1.53
						4.2	3.1	2.8	1.35
					Average:	4.29	2.93	2.38	1.47
					Median:	4.4	3	2.4	1.46
Menashidomari, Esashi City, [2]	28	n/a	n/a	(8th century AD), [1]	11	4.4	3	n/a	1.47
						4.5	3.5	n/a	1.29
						5	3.2	2.4	1.56
						5	2.9	2	1.72
						4.6	2.7	2.3	1.7
						4.1	3.3	2	1.24
						4.4	3	2.2	1.47
						3.8	2.9	2	1.31
						5.6	3	2.4	1.87
						4.5	2.8	2.2	1.61
						4	2.6	1.3	1.54
					Average:	4.54	2.99	2.09	1.53
					Median:	4.5	3	2.2	1.54
Total average (all seeds):						4.39	2.97	2.29	1.49

## Sheet: Satsumon
Site name, location, reference	Number in Fig 1	Time period	No. of seeds	Length (mm)	Width (mm)	Thickness (mm)	Length/width		References:
Ranshima (Section C), Otaru City, [1]	17	Early Satsumon (early 8th century)	n/a	6.1	3		2.03		1. Yamada G. Two types of barley during the Satsumon Culture period. In: The Establishment of Ainu Culture. Sapporo: Hokkaido Publication Design Center; 2004. p. 133-142. (in Japanese)
Herokaruusu, Tomari Village, [1]	18	Early Satsumon (8th century)	n/a	6.1	3	2.5	2.03
Site K39 (Section Haseko), Sapporo City, [1]	19	Middle Satsumon (9-late 10th century)	n/a	4.7	2.35	1.55	2
Site H317, Sapporo City, [1]	20	Middle Satsumon (9-early 10th century)	n/a	5.69	2.34	1.84	2.43
Sakushu Kotoni River, Sapporo City, [1]	21	Middle Satsumon (mid 9-10th century)	n/a	5.3	2.4	1.8	2.21
Site K39, Sapporo City, [1]	22	Middle Satsumon (end 9-beginning 10th century), late Early Satsumon-beginning middle Satsumon (late 9-beginning 10th century)	n/a	6.2	2.4	1.8	2.58
Site K39 (Section 7), Sapporo City, [1]	23	early Middle Satsumon-Late Satsumon (early 10-end 10th century)	n/a	5.7	2.4	1.7	2.38
Ochikiri River (left shore), Esashi City, [1]	24	early Middle-Late Satsumon (around 9th century)	5	5.1	3.1	2	1.65
Total average (all seeds):				5.61	2.62	1.88	2.16

## Sheet: RFE
Site name, location, reference	Number in Fig 1	Time period	No. of seeds	Length (mm)	Width (mm)	Thickness (mm)	Length/width		References:
Krounovka, southern Primorsky Krai, [1]	16	Krounovskaya culture (Early Iron Age; ca. 500 cal yr BC–200/300 cal yr AD)	n/a	4.45	3.1	2.3	1.44		1. Yamada G. Cultivated plants occurred from the Prymorye region: especially on buckwheat and barley. In: Preliminary Reports on “Research project of the historical and cultural exchange of the North” in 1993. Sapporo: Hokkaido Historical Museum; 1993. pp. 29–50 (in Japanese).
Korsakovskoe 2, southern Primorsky Krai, [1]	14	Krounovskaya culture (Early Iron Age; ca. 500 cal yr BC–200/300 cal yr AD)	n/a	4.2	2.5	1.8	1.68		2. Sergusheva EA, The cultigens from the archaeological sites in of Primorye by palaeoethnobotanical data. In: Obata H, editor. Cultivated cereals in prehistoric and ancient Far East Asia. Kumamaoto: University of Kumamoto; 2005. pp. 29–48. (in Russian)
Konstantinovskoe, southern Primorsky Krai, [1]	15	Bohai State (8th-10th century AD)	n/a	4.9	3.23	2.61	1.52		3. Slepcov IJu, Sergusheva EA, Gorjushin JuA. Zhilishhe poselenija Shelomaev Kluch (Primorye): planigrafija, inventar', botanicheskie ostatki. Cultural exchange in the East-Sea and Primorye region of Russia. The 16th International conference of the Association of North-East Asian cultures. Busan, 2008. pp. 383-391.
Anan'evskoe walled town (house 20), southern Primorsky Krai, [1]	4	Eastern Xia State (1215-1233 AD)	n/a	4.9	3	2.3	1.63		4. Sergusheva EA. Semena restenii s pamyatnika Sinie Skaly (Olginskii raion Primorskogo kraya) // Priotkryvaya savesu tysyacheletii: k 80-letiyu Schanny Vasilevny Andreevoi: sb. nautch. tr./ otv.red. N.A. Klyuev, Yu.E. vostrezov. – Vladivostok: OOO „Reya“, 2010. pp. 29-49.
Anan'evskoe walled town (house 34), southern Primorsky Krai, [1]	4	Eastern Xia State (1215-1233 AD)	n/a	4.68	2.77	2.14	1.69		5. Sergusheva EA, Piskareva YaE. Semena i plody rastenii is schilishcha No2 mogilnika Chernyatino-5 // Archeologicheskie issledovaniya na mogilnike Chernyatino 5 v Primore v 2006 g. Yu.G. Nikitin, Tchshyn Suk-Be, Ya.E. Piskareva. 2007. T.1. pp. 375-391.
Anan'evskoe walled town (house 56), southern Primorsky Krai, [1]	4	Eastern Xia State (1215-1233 AD)	n/a	5.01	2.66	1.96	1.88		6. Sergusheva EA, Ryabogina NE, Lyashevskaya MC, Goleva AA. Argumentaziya semledeliya na archeologicheskikh pamyatnikakh Priamurya i Primorya: resultaty primeneniya paleobotanicheskikh metodik // Vestnik Tomskogo gosudarstvennogo universiteta. 2016. 402: 99-108.
Anan'evskoe walled town (house 67), southern Primorsky Krai, [1]	4	Eastern Xia State (1215-1233 AD)	n/a	5.1	2.4	1.8	2.13		7. Sergusheva EA. Kulturnye rasteniya bokhaiskogo gorodishcha Gorbatka (Primorskii krai) po paleoetnobotanicheskim dannym //Sedmaya Dalnevostotchnaya konferenziya molodykh istornikov (Vladivostok, apr. 2002 g.) – Vladivostok: Isd-vo Dalnevostotchnogo Universiteta, 2002. pp. 223–231.
Anan'evskoe walled town (house 71), southern Primorsky Krai, [1]	4	Eastern Xia State (1215-1233 AD)	n/a	4.78	2.54	1.98	1.88		8. Sergusheva EA, Gelman EI. Results of comparative study of plants seeds unearthed on the Bohai Abricosovskoye-1 settlement site. Journal of Kanazawa Gakuin University; 2010. 8: 15-20.
Semipyatnaya 1, southern Primorsky Krai, [1]	2	Krounovskaya culture (Early Iron Age; ca. 500 cal yr BC–200/300 cal yr AD)	15	4.6	2.7	2.4	1.7		9. Sergusheva EA. Predavitelnye resultaty identifikazii karpoidov is raskopov XL i XLII Kraskinskogo (po resultatam raskopok 2009 g.)
				4	2.7	2.2	1.48		10. Sergusheva EA. Resultaty primeniya arkheobotanicheskogo podkhoda pri arkheologicheskikh issledovaniyakh gorodishcha Koksharovka-1 v 2011 godu // Gorodishche Koksharovka-1 v Primore itogi raskopok rossisko-koeriskoi expedizii v 2008-2011 godakh. Chast I. Tedshon: In-tut istorii, arkheologii i etnografii DVO RAN; Gosudarstvennyi isledovatelskii In-tut kulturnogo naslediya respubliki Korea, 2012…
				4.5	3.1	2.5	1.45
				4.3	3.3	3	1.3
				3.9	2.7	2.3	1.44
				4.2	2.7	2	1.56
				5	3	2.5	1.67
				3.2	2.7	2.3	1.19
				3.9	2.8	2.1	1.39
				4	3	2.3	1.33
				4.4	2.9	2.3	1.52
				4	3.3	2.2	1.21
				3.7	2.7	1.8	1.37
				4.6	2.8	2.4	1.64
				4.8	3.1	2.7	1.55
			Average:	4.21	2.9	2.33	1.45
			Median:	4.2	2.8	2.3	1.45
Izvestkovaya Sopka walled town (Kan), southern Primorsky Krai, [1]	3	Eastern Xia State (1215-1233 AD)	20	5.4	2.6	2.2	2.08
				4.9	2.9	2.1	1.69
				4	2.6	2	1.54
				5	2.5	2.1	2
				5.3	2.9	2.4	1.83
				4.9	2.6	2.1	1.88
				4.7	2.8	2.3	1.68
				4.2	2.9	2.2	1.45
				4.9	2.6	2.1	1.88
				5.7	2.7	2.6	2.11
				4.6	2.6	2.2	1.77
				5.2	3	2.4	1.73
				5.1	2.4	2.1	2.13
				4.8	2.2	1.8	2.18
				5.7	2.2	2.1	2.59
				4.6	2.8	2.1	1.64
				4.1	2.9	2.1	1.41
				4.9	2.4	2.1	2.04
				5.7	2.7	2.6	2.11
				5.6	3	2.7	1.87
			Average:	4.97	2.67	2.22	1.88
			Median:	4.9	2.65	2.1	1.88
Izvestkovaya Sopka walled town (Pottery), southern Primorsky Krai, [1]	3	Eastern Xia State (1215-1233 AD)	40	4.9	3.5	2.5	1.4
				5.5	3.5	3	1.57
				4.9	3.4	2.6	1.44
				5.2	3.1	2.8	1.68
				5.2	3.2	2.5	1.63
				5.4	3.4	2.7	1.59
				5	3.2	2.6	1.56
				5.6	3.3	2.9	1.7
				4.8	3.8	2.8	1.26
				5.2	3.6	3.1	1.44
				4.8	3.4	2.5	1.41
				4.7	3.7	2.6	1.27
				5.4	3.4	2.7	1.59
				4.7	3.2	2.5	1.47
				5.3	3.4	2.4	1.56
				5.6	3.3	2.9	1.7
				5	3	2.3	1.67
				5.6	3.6	2.4	1.56
				5.2	3.3	2.2	1.58
				4.6	3	2.5	1.53
				5.9	3.1	2.6	1.9
				5.6	2.7	2.2	2.07
				5.7	3.2	2.9	1.78
				5.1	3.2	2.9	1.59
				5.4	2.9	2.6	1.86
				5.9	3.1	2.9	1.9
				5.9	2.9	2.3	2.03
				5.3	3.1	2.7	1.71
				5.3	3.5	2.8	1.51
				5	3.1	2.6	1.61
				5.4	2.8	2.3	1.93
				4.8	3.7	3	1.3
				6.3	3.6	3.1	1.75
				5.9	3.3	2.7	1.79
				4.9	3.3	2.3	1.48
				5.7	3.1	2.5	1.84
				5.6	3.5	2.2	1.6
				5.1	2.9	2.3	1.76
				5.3	3.4	2.6	1.56
				5.3	3.4	2.3	1.56
			Average:	5.3	3.28	2.61	1.63
			Median:	5.3	3.3	2.6	1.59
Anan'evskoe walled town (house 37), southern Primorsky Krai, [1]	4	Eastern Xia State (1215-1233 AD)	20	5.2	2.8	2	1.86
				5.6	2.9	2	1.93
				5.3	3	2.1	1.77
				5.7	3.1	2.3	1.84
				5.4	2.6	2	2.08
				5	2.7	2.1	1.85
				5.4	2.5	1.7	2.16
				4.8	3.1	2.4	1.55
				5.2	3	2.4	1.73
				5.5	3.3	2.1	1.67
				5.2	2.9	2.2	1.79
				5.4	3	2.1	1.8
				5.8	3	2.2	1.93
				5.6	2.5	2	2.24
				4.7	2.7	2.1	1.74
				5	2.4	1.7	2.08
				5.4	3.5	3	1.54
				5.1	3.2	2.7	1.59
				5.2	3.2	2.2	1.63
				5.3	3.3	2.3	1.61
			Average:	5.29	2.94	2.18	1.82
			Median:	5.3	3	2.1	1.8
Anan'evskoe walled town (house 47), southern Primorsky Krai, [1]	4	Eastern Xia State (1215-1233 AD)	20	5.4	3.1	2.3	1.74
				5.1	3	2.3	1.7
				5	3.5	2.3	1.43
				4.6	3	2.6	1.53
				5.3	3.5	2.9	1.51
				4.9	3.1	2.3	1.58
				4.6	2.7	2.1	1.7
				5	3.1	2.3	1.61
				4.7	3.1	2.4	1.52
				4.8	3.2	2.1	1.5
				5.4	3.4	2.7	1.59
				5.5	3.5	2.9	1.57
				4.5	3.4	2.6	1.32
				4.4	2.5	1.9	1.76
				5.2	3.4	2.7	1.53
				4.9	3.1	2.6	1.58
				4.6	3.7	2.4	1.24
				5.1	3	2.3	1.7
				5.3	3.4	2.6	1.56
				5.3	3.4	2.6	1.56
			Average:	4.98	3.21	2.45	1.56
			Median:	5	3.15	2.4	1.57
Anan'evskoe walled town (house 90), southern Primorsky Krai, [1]	4	Eastern Xia State (1215-1233 AD)	20	6.3	4.1	2.8	1.54
				6.1	3.6	2.8	1.69
				5.1	4	2.7	1.28
				5.1	3.2	2.3	1.59
				4.2	3.1	2.7	1.35
				4	3	2.2	1.33
				4.4	2.6	2.3	1.69
				6	3.6	2.8	1.67
				4.9	3.1	2.2	1.58
				5	3.3	2.3	1.52
				5.1	3.6	2.3	1.42
				4.8	3.3	2.2	1.45
				5.3	2.9	2.7	1.83
				4.5	2.5	2	1.8
				6.7	3.7	3	1.81
				5.6	3.5	3	1.6
				5.5	3.4	2.7	1.62
				4.7	3.3	2.5	1.42
				4.2	3.5	2.2	1.2
				5.3	2.9	2.3	1.83
			Average:	5.14	3.31	2.5	1.56
			Median:	5.1	3.3	2.4	1.59
Malaya Podushechka, southern Primorsky Krai, [2]	5	Yankovskaya culture, late phase (Early Iron Age; ca. 850–350 cal yr BC)	26	5	3	2.1	1.67
				4.6	2.9	2.6	1.59
				5.3	2.9	2.8	1.83
				4.4	2.9	2.1	1.52
				4.5	3	2.3	1.5
				4.4	2.5	2	1.76
				4.3	2.8	2.2	1.54
				4.5	2.3	1.8	1.96
				5	3.2	2.8	1.56
				3.3	2.2	1.8	1.5
				5	3.3	2.6	1.52
				5	3	2.4	1.67
				4.7	2.5	2.5	1.88
				4.9	3.2	2.5	1.53
				4.3	2.8	2.2	1.54
				5	3.4	2.3	1.47
				4	2.6	2	1.54
				4.8	2.6	2.2	1.85
				4.9	3	2.3	1.63
				4.8	3.7	2.3	1.3
				4.9	3.2	2.4	1.53
				4.6	2.3	1.8	2
				4.4	2.6	1.8	1.69
				4.1	2.5	2	1.64
				4.4	2.6	2.1	1.69
				4	2.4	1.7	1.67
			Average:	4.58	2.82	2.22	1.62
			Median:	4.6	2.85	2.2	1.61
Shelomaev Kluch, southern Primorsky Krai, [3]	6	Krounovskaya culture (Early Iron Age; ca. 500 cal yr BC–200/300 cal yr AD)	11	5.5	3	1.6	1.83
				5	3.1	2.3	1.61
				5.2	3	2.1	1.73
				5	2.8	2.1	1.79
				4.9	2.9	2	1.69
				5.5	3.1	n/a	1.77
				4.8	2.9	2.3	1.66
				4.9	2.6	n/a	1.88
				4.2	2.7	2	1.56
				4.5	2.9	2.1	1.55
				4.8	2.7	1.8	1.78
			Average:	4.94	2.88	2.03	1.71
			Median:	4.9	2.9	2.1	1.73
Sinie Skaly, southern Primorsky Krai, [4]	7	Ol'ginskaya culture (Iron Age; ca. 300 cal yr BC–300/400 cal yr AD)	20	4.4	2.4	2.1	1.83
				5	2.2	2.8	2.27
				5.7	3	2.4	1.9
				4.5	2.2	1.4	2.05
				4.4	2.7	2	1.63
				4.2	3	2.2	1.4
				4.7	3	2.5	1.57
				5.2	2.6	2.1	2
				4.3	3.2	2.4	1.34
				4	2.2	1.7	1.82
				4.4	2.8	2.5	1.57
				4.1	2.6	2.1	1.58
				5	2.6	2.3	1.92
				5.1	3.4	2.6	1.5
				4.8	3	2.7	1.6
				4.2	2.8	2.3	1.5
				4.5	3.1	2.4	1.45
				5	3	2.2	1.67
				4.9	3.3	2.7	1.48
				4.6	2.8	2.2	1.64
			Average:	4.65	2.8	2.28	1.69
			Median:	4.55	2.8	2.3	1.62
Sinie Skaly, southern Primorsky Krai, [4]	7	Bohai State (698–926 cal yr AD)	19	4.6	2.8	2	1.64
				5.5	2.9	2.2	1.9
				5.5	2.9	2	1.9
				4.8	2	2.3	2.4
				4.6	2.8	2	1.64
				5.2	3.3	2.4	1.58
				5.3	3.1	2.6	1.71
				4.8	2.8	2	1.71
				5.3	2.6	2	2.04
				5	2.5	2	2
				5.1	3.3	2.6	1.55
				4.9	2.9	2.2	1.69
				6.3	2.9	2.2	2.17
				4.2	3.1	2.1	1.35
				4.9	2.8	2.5	1.75
				5.5	3	2.1	1.83
				4.7	2.9	2.4	1.62
				5	3		1.67
				4.3	2.8	2.3	1.54
			Average:	5.03	2.86	2.22	1.77
			Median:	5	2.9	2.2	1.71
Borisovka-3, southern Primorsky Krai, [unpublished data]	8	Mohe culture (early Middle Ages; ca. 6th–7/8th century AD)	1	2.8	2.2	n/a	1.27
Chernyatino-5, southern Primorsky Krai, [5]	9	Mohe culture (early Middle Ages; ca. 6th–7/8th century AD)	18	4.1	2.2	2.2	1.86
				4.1	3.3	2	1.24
				4.3	2.4	2.1	1.79
				4.7	2.6	2.1	1.81
				4.6	2.9	2.3	1.59
				4.5	2.6	1.7	1.73
				5	3.1	2.2	1.61
				5	2.7	2.1	1.85
				4.5	2.3	2.5	1.96
				5.2	2.6	2.2	2
				4.3	2.9	2.1	1.48
				4.6	2.7	1.9	1.7
				4.6	2.6	1.8	1.77
				4.5	3	2	1.5
				3.4	2.5	2.2	1.36
				4	2.2	1.4	1.82
				4.2	2.7	2	1.56
				4.4	2.8	2	1.57
			Average:	4.44	2.67	2.04	1.68
			Median:	4.5	2.65	2.1	1.72
Osinovoe Ozero, southern Amur Oblast, [6]	1	Mohe culture, Troitskiy variant (early Middle Age; end of 8th–9th century AD)	4	5.8	4.1	3.35	1.41
				4.4	2.4	1.9	1.83
				4.5	3	2.3	1.5
				5	3.2	2.3	1.56
			Average:	4.93	3.18	2.46	1.58
			Median:	4.75	3.1	2.3	1.53
Gorbatka, southern Primorsky Krai, [7]	10	Bohai State (698–926 cal yr AD)	8	5.8	3.6	2.7	1.61
				4.8	3.3	2.8	1.45
				4.2	2.7	2.1	1.56
				5.8	3.7	3.5	1.57
				6.2	3.8	3.2	1.63
				4.7	3.2	2.8	1.47
				5.4	2.5	1.6	2.16
				5.2	2.8	2.4	1.86
			Average:	5.26	3.2	2.64	1.66
			Median:	5.3	3.25	2.75	1.59
Abricosovskoe, southern Primorsky Krai, [8]	11	Bohai State (698–926 cal yr AD)	4	6.2	3.4	2.7	1.82
				5.5	3.1	3	1.77
				4.8	2.3	2.8	2.09
				4.9	2.9	2.2	1.69
			Average:	5.35	2.93	2.68	1.84
			Median:	5.2	3	2.75	1.8
Kraskinskoe, southern Primorsky Krai, [9]	12	Bohai State (698–926 cal yr AD)	8	3.85	2.5	2	1.54
				3.8	2.7	1.6	1.41
				3.9	2.8	2.7	1.39
				5	3	2.4	1.67
				4.3	3	2	1.43
				2.9	1.2	1.7	2.42
				3.6	2.4	n/a	1.5
				5	3	2	1.67
			Average:	4.04	2.58	2.06	1.63
			Median:	3.88	2.75	2	1.52
Koksharovskoe-1, southern Primorsky Krai, [10]	13	after Bohai State (10th century AD)	6	3.9	2.7	2	1.44
				4.8	3.1	2.8	1.55
				3.8	2	1.4	1.9
				5.8	3.2	2.7	1.81
				5.2	3	2.7	1.73
				5	3.2	1.8	1.56
			Average:	4.75	2.87	2.23	1.67
			Median:	4.9	3.05	2.35	1.65
Total average (all seeds):				4.89	2.96	2.32	1.67

## Sheet: Tohoku
Site name, location, reference	Number in Fig 1	Time period	No. of seeds	Length (mm)	Width (mm)	Thickness (mm)	Length/width		Reference:
Nogi, Aomori City, [1]	25	mid 9th century-mid 10th century (Early Heian period)	50	6.6	2.9	1.9	2.28		1. Yoshizaki M, Tsubakisaka Y. Carbonized Seeds from the Nogi Site, Aomori Prefecture. In: Nakajima T, editor. Excavation report of the Nogi site, part 3. Aomori: Aomori Maizo Bunkazai Chosa Center; 1999. (in Japanese)
				5.2	2.4	1.95	2.17		2. Yoshizaki M, Tsubakisaka Y. Seeds Excavated from the Heian Period Takayashidate Site, Aomori Prefecture. In: Suzuki K, Hatakeyama N, Otawara K, editors. The Takeyahikidate Site. Aomori: Aomori Prefecture Board of Education; 1998. pp. 370-84. (in Japanese)
				6.15	2.6	2.1	2.37		3. Yoshizaki M, Tsubakisaka Y. Uchiebizawaezodate Hakkutsuchosahoukokusho. In: Tohoku machi maizoubunkazai chosahoukokusho Vol. 2. Aomori Tohokumachi: Tohoku kyoiku iinkai; 1991. pp. 73-103 (in Japanese)
				6.5	3	2.2	2.17
				5.15	2.45	1.9	2.1
				5.2	2.2	1.8	2.36
				5.2	2.3	1.8	2.26
				5.9	2.5	1.8	2.36
				5.9	2.15	1.8	2.74
				6.3	2.6	2	2.42
				5.15	2.15	1.8	2.4
				5.7	2.4	1.9	2.38
				5.5	2.3	1.7	2.39
				5.35	2.55	2.1	2.1
				5.1	2.15	1.7	2.37
				6.3	2.9	2.2	2.17
				6.2	2.5	1.85	2.48
				6.3	2.4	1.7	2.63
				5.3	2.4	2	2.21
				6.6	2.45	1.8	2.69
				6.1	2.7	2	2.26
				6.15	2.75	2.2	2.24
				6.3	2.7	2	2.33
				5.9	2.5	1.9	2.36
				5.4	2.4	1.7	2.25
				5.2	2.25	1.5	2.31
				6.4	2.95	1.95	2.17
				6.1	2.7	2.2	2.26
				5.5	2.5	1.9	2.2
				5.5	2.3	1.8	2.39
				6.6	3	2.4	2.2
				6.3	2.55	1.9	2.47
				6.4	2.3	2	2.78
				6.4	2.65	2.1	2.42
				5	2.5	1.9	2
				5.9	2.6	2.05	2.27
				6.1	2.8	2.2	2.18
				6.1	2.6	2.1	2.35
				5.5	2.4	1.9	2.29
				5.6	2.45	2.1	2.29
				6.1	2.4	1.9	2.54
				4.9	2.4	1.95	2.04
				5.3	2.3	1.6	2.3
				5.6	2.5	2.1	2.24
				6.1	2.5	2	2.44
				4.75	2.1	1.8	2.26
				5.35	2.3	1.7	2.33
				5.7	2.6	2.1	2.19
				5.8	2.5	2.1	2.32
				5.9	2.6	2.05	2.27
			Average:	5.79	2.5	1.94	2.32
			Median:	5.9	2.5	1.93	2.3
Takayashikidate, Namioka Town, [2]	26	10-11 century AD (Heian period)	7	5.4	2.5	1.8	2.16
				5.9	2.4	1.9	2.46
				6	2.5	2	2.4
				5.5	3	2.75	1.83
				6	2.7	1.6	2.22
				5.5	2.8	2.2	1.96
				5.6	2.4	2.25	2.33
			Average:	5.7	2.61	2.07	2.19
			Median:	5.6	2.5	2	2.22
Uchiebizawa, Tohoku Town, [3]	27	end of 10th century AD (Heian period)	2	6.6	2.9	2.5	2.28
				5.1	2.5	2.1	2.04
			Average:	5.85	2.7	2.3	2.16
Total average (all seeds):				5.78	2.52	1.97	2.3
